# Supplementary material for: Mitogenome selection in the evolution of key ecological strategies in the ancient hexapod class Collembola
Source: Sci Rep. 2022 Aug 31;12:14810. doi: 10.1038/s41598-022-18407-1 (PMC9433435; doi:10.1038/s41598-022-18407-1)
Supplement: Supplementary file 1 — Supplementary Information 1. [file 41598_2022_18407_MOESM1_ESM.xlsx]

## Sheet: Species and traits
Species	Authority	Family	Order	Distribution (Baird et al. 2, Bellinger et al. 3)	Reproductive mode	Body shape (based on photographs and drawings from Bellinger et al. 3), unless otherwise specified	Body length (mm) (without antennae)	Locomotory organs	Sensory or sense-related organs (antennae length: short for ± head length, medium, long for two times head length or ≥ body length)	Sensory or sense-related organs (ocelli, post-antennal organ (PAO))	Protective features (pigmentation and dorsal pattern)-adults only. Based on photographs and drawings from species descriptions	Protective features (scales)-adults only	Defense against predators (pseudocelli)	Habitat preference (material examined of holotype/neotype/paratype); General ecological description	Ecological life form
Poduromorpha
Bilobella aurantiaca	(Caroli, 1912) 4	Neanuridae	Poduromorpha	Europe (North American records dubious)	Sexual (Pers. Comm. L. Deharveng)	Cylindrical-flattened and stocky	1.5-2.5 mm 5	Furca absent (subfamily character); short legs (order character)	Short antennae (species description)	Unpigmented ocelli present (2 + 2) (species description, 6); PAO absent (subfamily character)	Pigmentation present (genus character, 6); dorsal pattern absent 3	Scales absent (order character)	Pseudocelli absent (family character)	Beech forests, broad-leaved bushes, meadows, decaying wood 7, 8; frequent in litter, mostly in broadleaf or coniferous forests in western Mediterranean region 7, 9, 10; General: forest litter and rotten wood	Hemiedaphic
Brachystomella parvula	(Schäffer, 1896) 11	Brachystomellidae	Poduromorpha	North America, South America, Europe, Asia (except South Asia), Southeast Asia, Western and Southern Africa	Sexual 12	Cylindrical, plump	0.7-1 mm 5	Rather small furca 13; short legs (order character)	Short antennae 14	Ocelli present (8 + 8); PAO present (species description, 12, 15)	Pigmentation present (species description, 12, 15); dorsal pattern absent 3	Scales absent (order character)	Pseudocelli absent (family character)	Wet salt meadows along coast, but also found in drier habitats 12, 15; this species is characteristic of open humid habitats, including peatbogs, marshes, and meadows in mid- and southern Europe 16; General: in open and often humid habitats	Hemiedaphic
Ceratophysella communis	(Folsom, 1898) 17	Hypogastruridae	Poduromorpha	East Asia	Status unknown	Cylindrical	Up to 1.8 mm 18	Furca relatively reduced when compared to other Collembola (genus character, species description); short legs (order character)	Short antennae (species description)	Ocelli present (8 + 8); PAO present (genus character)	Pigmentation present 18, 19; dorsal pattern absent 3	Scales absent (order character)	Pseudocelli absent (family character)	Surfaces of pools, pastures, and pine plantations 18; found in abudance in cattle dung 20; General: rotten plant debris	Hemiedaphic
Friesea propria	Carapelli et al. 2020 1	Neanuridae	Poduromorpha	Antarctica	Sexual (species description)	Cylindrical	0.74-1.37 mm (species description)	Very reduced furca (species description); short legs (order character)	Short antennae (species description)	Ocelli present (8 + 8) (species description); PAO absent (genus character)	Pigmentation present; dorsal pattern absent (species description)	Scales absent (order character)	Pseudocelli absent (family character)	Antarctic terrestrial habitats (species description); Friesea propria previously described as F. grisea which is found under stones and in grass roots, moss in rock crevices, lichens, and on rock platforms 21, 22; General: moss and lichen of nival deserts	Hemiedaphic
Gomphiocephalus hodgsoni	Carpenter, 1908 23	Hypogastruridae	Poduromorpha	South Victoria Land, Antarctica	Sexual 24, 25	Cylindrical	Up to 1.6 mm 26	Very reduced furca 26; short legs (order character)	Short antennae 26	Ocelli present (8 + 8); PAO present and simple 21, 26	Pigmentation present 26; dorsal pattern absent 3	Scales absent (order character)	Pseudocelli absent (family character)	Upper surfaces of small boulders, under rocks with lichen, in moss, under damp stones, active on damp moss, mud and algae from dry pools 21; on cinder under moss 26; General: moss and lichen of nival deserts	Hemiedaphic
Onychiurus orientalis	(Martynova, 1976) 27	Onychiuridae	Poduromorpha	East Asia	Sexual (species description)	Cylindrical, elongate (species description)	1.9-2.2 mm (species description)	Furca absent (subfamily character, species description); short legs (order character)	Short antennae (species description)	Ocelli absent (subfamily character); PAO present (genus character)	Pigmentation absent (genus character); dorsal pattern absent (personal observation)	Scales absent (order character)	Pseudocelli present (family character)	Mid-mountain zone, in the soil under the thickets of cedar dwarf plant (species description); General: forest litter	Euedaphic*
Orthonychiurus folsomi	(Schäffer, 1900) 28	Onychiuridae	Poduromorpha	North America, Central America, Europe, North Africa, Central and East Asia, Western Australia	Sexual 29	Cylindrical, elongate	1.3-2 mm 30	Furca absent (subfamily character); short legs (order character)	Short antennae 30	Ocelli absent (subfamily character); PAO present 31	Pigmentation absent (genus character); dorsal pattern absent (personal observation)	Scales absent (order character)	Pseudocelli present (family character)	Humus of lumbriculture 32; contaminant of earthworm cultures and compost 33; General: rotten plant debris	Euedaphic*
Podura aquatica	Linnæus, 1758 34	Poduridae	Poduromorpha	Northern Hemisphere (Holarctic)	Sexual 35	Cylindrical, plump	1 mm 11; 1-1.2 mm 36; 2 mm 38	Well developed furca 35; short legs (order character)	Short antennae 14, 38	Ocelli present (8 + 8); PAO absent 35	Pigmentation present 11, 37; dorsal pattern absent 3	Scales absent (order character)	Pseudocelli absent (family character)	Aquatic systems on water, associated with ponds, bogs, drains, and is present on the surfaces of puddles 39; in large numbers in sheltered corners of streams, freshwater ditches, and on surface of still ponds 37, 40; in bogs and swampy coniferous forests 41; General: on water	Aquatic
Pseudachorutes palmiensis	Börner, 1903 42	Neanuridae	Poduromorpha	Europe and Northern Africa	Sexual 43	Cylindrical, plump (species description)	Up to 2 mm (species description); 1.4-1.95 mm 43	Well developed furca 43; short legs (order character)	Short antennae 43	Ocelli present (8 + 8); PAO present (species description, 43)	Pigmentation present (species description, 43); dorsal pattern absent 3	Scales absent (order character)	Pseudocelli absent (family character)	Mountainous to subalpine areas in leaf litter, humus, moss, bark 44; moist soil, mouldy timber, moss, and leaf litter 43; olive roves under stone (species description); General: forest litter	Hemiedaphic
Tetrodontophora bielanensis	(Waga, 1842) 45	Onychiuridae	Poduromorpha	Europe	Sexual 46	Large, flattened, elongate, wide 14	3-9 mm 47	Well developed furca 47; short legs (order character)	Short antennae (species description, 47, 48)	Ocelli absent; PAO present (species description, 47, 48)	Pigmentation present (species description, 3, 47); dorsal pattern absent 3	Scales absent (order character)	Pseudocelli present (family character)	Scattered among rotting leaves on the ground, under abandoned wood, and present after stirring the snow and leaves (species description, see also 48); in soil, leaf litter, and moss 47; General: forest litter	Hemiedaphic
Tullbergia bisetosa	Börner, 1903 42	Tullbergiidae	Poduromorpha	Sub-Antarctic islands, Antarctica, southern tip of South America	Sexual and parthenogenetic 49, 50	Cylindrical, elongate (personal observation)	1.5 mm (original description); large 51	Furca absent (family character, 51); short legs (order character)	Short antennae 3, 51	Ocelli absent; PAO present (family characters, 21, 51)	Pigmentation absent 21, 52; dorsal pattern absent 3	Scales absent (order character)	Pseudocelli present (family character)	Dry vegetation, nests 53; soil, tussock roots, nest material, moss, low plants, and gravel 52; General: moss and litter in nival deserts, more often in habitats rich in humus	Euedaphic*
Entomobryomorpha
Cryptopygus antarcticus	Willem, 1901 54	Isotomidae	Entomobryomorpha	Sub-Antarctic and Antarctica, South Africa, South America (Central America and Australia records are dubious)	Sexual 55	Cylindrical (genus character, 55)	1-2 mm (species description)	Furca relatively reduced (species description), not reaching beyond abdominal segment II 53; legs well developed (personal observation)	Short antennae (genus character, personal observation)	Ocelli present (6 + 6) 21 (erroneously given as 7 + 7 in species description); PAO present (genus character)	Pigmentation present (species description); dorsal pattern absent (genus character, 3)	Scales absent (family character)	Pseudocelli absent (genus character)	Under stones and in grass roots, moss, and lichen (genus character, 21); under empty limpet shells or in rock crevices 56; in dry or wet vegetation and in nests 53; General: moss and lichen of nival deserts	Hemiedaphic
Cryptopygus antarcticus travei	Deharveng, 1981 55	Isotomidae	Entomobryomorpha	Sub-Antarctic	Sexual (species description)	Cylindrical (genus character, species description)	1-2 mm (species description)	Furca relatively reduced (species description), not reaching beyond abdominal segment II 53; legs well developed (personal observation)	Short antennae (genus character, 51)	Ocelli present (6 + 6) (species description); PAO present (genus character)	Pigmentation present (species description); dorsal pattern absent (genus character)	Scales absent (family character)	Pseudocelli absent (genus character)	Moss and lichens (species description); General: nival desert habitats	Hemiedaphic
Cryptopygus terranovus	(Wise, 1967) 21	Isotomidae	Entomobryomorpha	North Victoria Land, Antarctica	Sexual (personal observation)	Cylindrical (genus character, 55)	Up to 1.25 mm (species description)	Reduced furca (species description); legs well developed (personal observation)	Short antennae (genus character, 55)	Ocelli present (6 + 6) (species description); PAO present (genus character)	Pigmentation present (species description); dorsal pattern absent (genus character, 3)	Scales absent (family character)	Pseudocelli absent (order character)	Under stones and in grass roots, moss and lichen (genus character, 21); under small mosses resting on clay, under empty limpet shells, or in rock crevices 56; General: moss and lichen of nival deserts	Hemiedaphic
Cyphoderus albinus	Nicolet, 1842 57	Cyphoderidae	Entomobryomorpha	Europe, North Africa, Central, Northern and Southern Asia	Sexual 58	Oblong (species description)	0.9-1.6 mm 36	Well developed furca (genus character); legs well developed (personal observation)	Short antennae (family character, 59)	Ocelli and PAO absent (family characters, 59)	Pigmentation absent; dorsal pattern absent 3	Scales present (family character)	Pseudocelli absent (order character)	The taxonomy of C. albinus sensu lato is not fully understood and so its ecology cannot be described adequately. European C. albinus is strictly found in ant nests 59; General: ant nests	Myrmecophilous
Dicranocentrus wangi	Ma and Chen, 2007 60	Orchesellidae	Entomobryomorpha	Southeast Asia	Sexual (species description)	Cylindrical	Up to 2.5 mm (species description)	Well developed furca (genus character); legs well developed (personal observation)	Long antennae (species description)	Ocelli present (8 + 8) (genus character, species description); PAO absent (genus character)	Pigmentation present (species description); dorsal pattern present 61	Scales present (genus character, subfamily character, 62)	Pseudocelli absent (order character)	In leaf litter of deciduous trees (species description); General: leaf litter	Hemiedaphic
Folsomia candida	Willem, 1902 56	Isotomidae	Entomobryomorpha	Worldwide	Mostly parthenogenetic 15, 39, 50	Cylindrical	0.9-2.5 mm 63	Well developed furca 63; legs well developed (personal observation)	Short antennae 3	Ocelli absent; PAO present 63	Pigmentation absent 63; dorsal pattern absent 61	Scales absent (family character)	Pseudocelli absent (order character)	In caves, litter, and soils rich in humus 63; General: flower pots, greenhouses, rotten plant debris, microsites rich in humus, and caves	Hemiedaphic
Folsomotoma octooculata	(Willem, 1901) 54	Isotomidae	Entomobryomorpha	Sub-Antarctic and Antarctica	Sexual 64	Cylindrical	Average length of 1.25 mm 64	Well developed furca (genus character, species description), furca long, reaching beyond abdominal segment II 53; legs well developed (personal observation)	Short antennae 64	Ocelli present (4 + 4); PAO present (species description, 21, 64)	Pigmentation present (species description, 64); dorsal pattern absent (genus character)	Scales absent (family character)	Pseudocelli absent (order character)	Under stones and in grass roots, moss, lichens 21; moss 56; dry vegetation 53; General: sites of nival deserts and tundra	Hemiedaphic
Isotomurus maculatus	(Schäffer, 1896) 11	Isotomidae	Entomobryomorpha	Europe, North America (west coast); probably introduced in South Africa, Australia, New Zealand, Marion Island, Kerguelen Islands	Sexual 65	Cylindrical	2-3 mm 65	Well developed furca (genus character); legs well developed (personal observation)	Long antennae 65	Ocelli present (8 + 8); PAO present (genus character, 65)	Pigmentation present; dorsal pattern present (species description, 65)	Scales absent (family character)	Pseudocelli absent (order character)	In disturbed habitats of humid areas, near towns and city parks, in gardens with damp soil, under stones, pot plants, under washed up plants on river banks, and beaches and standing water (species description, 12); General: open habitats, often in disturbed sites	Hemiedaphic
Lepidocyrtus fimetarius	Gisin, 1964 66	Entomobryidae	Entomobryomorpha	Europe and unconfirmed records from North Africa, Middle East, Asia, Western Australia	Sexual 67	Cylindrical	1-1.2 mm (species description)	Well developed furca (genus character); legs well developed (personal observation)	Medium antennae (species description, 11, 67)	Ocelli present (8 + 8) (species description, 11); PAO absent (family character)	Pigmentation present (species description, 67); dorsal pattern present 3	Scales present (subfamily character)	Pseudocelli absent (order character)	Mushroom houses in quarries (species description); General: rotten plant debris	Hemiedaphic
Metisotoma macnamarai	(Folsom, 1918) 68	Isotomidae	Entomobryomorpha	North America, North and East Asia	Sexual 69	Cylindrical	2.1-2.8 mm (Asiatic populations) 69, and up to 1.8 mm (Canada) (species description)	Well developed, medium sized furca 69, extending a little beyond the posterior margin of abdominal segment II (species description); legs well developed (personal observation)	Short antennae (species description, 69)	Ocelli present (8 + 8) (species description, 69); PAO small and narrow 69	Pigmentation present; dorsal pattern absent 69	Scales absent (family character)	Pseudocelli absent (order character)	Wooded swamps, on snow (species description); on snow, dry meadows, lowland taiga, moss, grasses, moss in rock crevices, between stones, leaf litter, moss and lichens on talus 69; General: forest and alpine litter	Hemiedaphic
Oncopodura yosiiana	Szeptycki, 1977 70	Oncopoduridae	Entomobryomorpha	East Asia	Sexual (original description)	Cylindrical	0.7 mm (species description)	Furca relatively short, about 1/3rd of body length (genus character, species description); legs well developed (personal observation)	Short antennae (species description)	Ocelli absent (genus character); PAO present (species description)	Pigmentation absent (species description); dorsal pattern absent 3	Scales present (family character)	Pseudocelli absent (order character)	On young pine wood with oak and hazel undergrowth, on acacia and fresh deciduous thicket, in leaf litter, in grass tufts, moss, under stones (species description); fermented layer, fine root biomass 71; General: forest litter	Hemiedaphic
Orchesella cincta	(Linnæus, 1758) 34	Orchesellidae	Entomobryomorpha	North America, Europe, Central Asia, Northern Asia	Sexual 72	Cylindrical	3-6 mm 36; 3-4.5 mm 72	Well developed furca (genus character); legs well developed (personal observation)	Long antennae (genus character, 38, 73)	Ocelli present (8 + 8) of which 2 + 2 reduced; PAO absent 72	Pigmentation and dorsal pattern present 72	Scales absent (genus character)	Pseudocelli absent (order character)	Lives preferentially in organic debris (dead leaves and wood debris) near human settlements 11, 72, 74; General: forest litter and tree bark, often near human settlement	Hemiedaphic
Orchesella villosa	(von Linné, 1767) 75	Orchesellidae	Entomobryomorpha	North America, Europe, North Africa, Central Asia	Sexual 72	Cylindrical	3.5-5.5 mm 72	Well developed furca (genus character); legs well developed (personal observation)	Long antennae (genus character, 38, 72, 73)	Ocelli present (8 + 8) of which 2 + 2 reduced; PAO absent 72	Pigmentation and dorsal pattern present 72	Scales absent (genus character)	Pseudocelli absent (order character)	Lives in organic debris environments (dead leaves and wood debris) near human settlements 11, 72, 74; General: different sites, often near human settlement	Hemiedaphic
Salina celebensis	(Schäffer, 1898) 76	Paronellidae	Entomobryomorpha	Southeast Asia 77	Status unknown	Cylindrical	1.5 mm (original description)	Well developed furca (genus character); legs well developed (personal observation)	Long antennae (genus character, 77)	Ocelli present (8 + 8) (genus character); PAO absent (family character)	Pigmentation absent (species description); dorsal pattern (spots) present 3	Scales absent (genus character)	Pseudocelli absent (order character)	Very common on leaves (cocao leaves; many repeated citations) of trees and bushes 78, Salina celebensis sensu lato is often the dominant arthropod in tree canopies 79; General: forest and garden litter, also on plants	Epiedaphic
Sinella curviseta	Brook, 1882 80	Entomobryidae	Entomobryomorpha	North America, Central America, Europe, South and East Asia	Sexual 81, 82	Cylindrical	2 mm 11; 1.6 mm 83	Well developed furca (genus character); legs well developed (personal observation)	Long antennae 11, 83	Ocelli present (2 + 2) (species description, 11); PAO absent (family character)	Pigmentation absent (whitish or very lightly pigmented) (original description, 11); dorsal pattern absent 3	Scales absent (genus character)	Pseudocelli absent (order character)	Litter and soil of mixed arboreal vegetation and thicket of various trees 83; ant and termite nests, caves, litter, and soils rich in humus 84; General: greenhouses and rotten plant debris	Hemiedaphic
Tomocerus qinae	Yu, Yao and Hu, 2016 85	Tomoceridae	Entomobryomorpha	East Asia	Status unknown	Cylindrical	3.1-4.5 mm (species description)	Well developed furca (family character); legs well developed (personal observation)	Long antennae (species description)	Ocelli present (6 + 6); PAO not visible (species description)	Pigmentation present (species description); dorsal pattern present 3	Scales present (subfamily character)	Pseudocelli absent (order character)	Semi-decomposed woods (species description); General: rotten wood	Hemiedaphic
Neelipleona
Neelus murinus	Folsom, 1896 86	Neelidae	Neelipleona	Wide distribution (except Middle East and Africa)	Parthenogenetic (Pers. Comm. L. Deharveng)	Globular/spherical	0.5-0.7 mm 36; 0.7 mm 87	Well developed furca (genus character); legs short (personal observation)	Short antennae (family character, 87, 88)	Ocelli absent (family character, 87); PAO absent (family character)	Pigmentation present 87, 89; dorsal pattern absent 3	Scales absent (order character)	Pseudocelli absent (order character)	Under wet stones among ferns (species description, 89); in soil 88; botanic gardens, caves, mosses, ferns, and soil and litter 90; in moist soil and moss 87; General: forest litter	Hemiedaphic
Symphypleona
Bourletiella arvalis	(Fitch, 1862) 91	Bourletiellidae	Symphypleona	North America, Europe, Central and Southern Asia, New Zealand and Western Australia (North Africa and Middle East records are dubious)	Sexual 92, 93	Globular/spherical 92	0.8-1.8 mm 87, 92, 93	Well developed furca (order character, 92); long legs (personal observation)	Long antennae 92	Ocelli present (8 + 8); PAO absent (family character, 92)	Pigmentation present (order character, 87, 92); dorsal pattern absent 3	Scales absent (order character)	Pseudocelli absent (order character)	Trifolium sp. grassland 93; low vegetation of gardens, on fruit trees, in clover fields, in vegetation of open habitats, under loose bark, in flood plain, sparse grass vegetation, and salt meadows 87; General: on soil and vegetation in disturbed habitats	Epiedaphic
Dicyrtomina saundersi	(Lubbock, 1862) 38	Dicyrtomidae	Symphypleona	Europe and North America	Sexual 3	Globular/spherical	1.5 mm 94; 2-2.8 mm 95	Well developed furca (order character); long legs (personal observation)	Long antennae 3	Ocelli present (8 + 8); PAO absent 94	Pigmentation present (order character, 87, 94); dorsal pattern present 3	Scales absent (order character)	Pseudocelli absent (order character)	Under stones and logs, fynbos and pine plantations 96; amongst litter and twigs 97; in moist forests, dunes, bogs, under leaves and logs of wood 41, 87; General: forest litter	Epiedaphic
Ptenothrix huangshanensis	Chen and Christiansen, 1996 98	Dicyrtomidae	Symphypleona	East Asia	Sexual (first species description)	Globular/spherical	Up to 1.9 mm (species description)	Well developed furca (order character); long legs (personal observation)	Long antennae (first species description)	Ocelli present (8 + 8) on dark patches (species description); PAO absent (family character)	Pigmentation present (species description, order character); dorsal pattern present 3	Scales absent (order character)	Pseudocelli absent (order character)	In litter in mixed forest (species description); General: forest litter	Epiedaphic
Sminthurus viridis	(Linnæus, 1758) 34	Sminthuridae	Symphypleona	Wide distribution (except North America, east of South America, Central and Southern Africa, and Southeast Asia)	Sexual 93	Globular/spherical 92	1.5-2 mm 11; 1-3 mm 92	Well developed furca (order character, 92); long legs (personal observation)	Long antennae 87, 92	Ocelli present (8 + 8); PAO as a small appendage 92	Pigmentation present (order character, 11, 87, 92); dorsal pattern absent 3	Scales absent (order character)	Pseudocelli absent (order character)	Common among grasslands 99; herbaceous fields 87; agricultural land 100; in close proximity to human settlements and on arable fields, low land areas on fields with clover and other cultivated plants 92; General: on vegetation in grasslands and agricultural lands	Epiedaphic
* Life forms assigned based on morphology. See manuscript for details.

## Sheet: models
	codon 1	codon 2	codon 3
atp6	30	24	1
atp8	14	13	8
cox1	30	26	4
cox2	27	26	3
cox3	27	7	1
cytb	30	24	3
nad1	14	24	1
nad2	10	24	21
nad3	9	24	1
nad4	27	27	1
nad4l	23	23	17
nad5	27	27	1
nad6	24	24	18
	Codon 1,2	Codon 3		Gamma 1,2	Invariable sites 1,2		Gamma 3	Invariable sites 3
atp6	18	18		1	0.3885		1	0.1026
atp8	14	8		1	0.1376		1	0.0454
cox1	16	4		1	0.4639		1	0.00709
cox2	4	3		1	0.2989		1	0.0040563
cox3	16	1		1	0.3923		1	0.0101
cytb	10	1		1	0.2483		1	0.0070169
nad1	26	17		1	0.2085		1	0.0053965
nad2	7	21		1	0.1246		1	0.0030977
nad3	15	1		1	0.1304		1	0.0084434
nad4	26	1		1	0.1837		1	0.0039494
nad4l	23	17		1	0.0862		1	0.01
nad5	23	1		1	0.2218		1	0.005111
nad6	23	18		1	0.054		1	0.0072415
	Gene model	Gamma category	Invariable sites
atp6	18	1	0.1659
atp8	29	1	0.0777
cox1	30	1	0.347
cox2	22	1	0.258
cox3	30	1	0.2751
cytb	22	1	0.1166
nad1	26	1	0.1686
nad2	24	1	0.117
nad3	10	1	0.0888
nad4	26	1	0.1544
nad4l	17	1	0.0599
nad5	23	1	0.1876
nad6	5	1	0.0483

## Sheet: Life-form traits
Deep soil and close habitat	Euedaphic	absence of pigmentation, furcula, ocelli, trichobothria and scales, the presence of a post-antennal organ (PAO) comprising a great number of vesicles, of pseudocelli (defense or- gans), short legs and antennae and small body length. These habitats also display a parthenogenetic dominant reproduction
Soil surface	Hemidaphic	the number of ocelli and furcula length increased slightly. When habitats are less euedaphic, more open and in less favorable climatic conditions (higher altitude, associated to low temperature levels positive side of axis 1 and negative side of axis 2) the following trait modalities are more frequent: stocky body, variable pigmentation, PAO present but less developed, and furcula, present but us…
Vegetated habitats	Epigeic	most common traits are larger body size, elongated legs and antennas, spherical and pigmented body, well-developed eyes, presence of trichobothria and scales, and absence of PAO and pseudocella, with sexual reproduction dominant.

## Sheet: Traits
Trait	Trait modalities	Types of data for RLQ and models	Abbreviatios of classes for RLQ	Abbreviation for regression models
Reproduction mode	Parthenogenesis	0/1	Repro.part	Repro.part
	Sexual reproduction	0/1	Repro.sex	Repro.sex
	Mixed reproduction	0/1	Reprod.mix	Reprod.mix
Body shape	Spherical body	0/1	Body.sphe	Body.sphe
	Cylindrical body	0/1	Body.cyl	Body.cyl
	Stocky body	0/1	Body.stock	Body.stock
Body length	Body length (RLQ)	Categories (RLQ):
		1: less than 2 mm	Body.L.1
		2: between 2 and 3 mm	Body.L.2
		3: more than 3 mm	Body.L.3
	Body length (models)	Length in mm		Body-L
Lcomotory organs	Furcula length	Categories:
		4: reaches the anterior limit of abd 2 when folded along body	Furca.L.4
		3: reaches the anterior limit of abd 3	Furca.L.3
		2: does not reach the anterior limit of abd 3	Furca.L.2
		1: rudimentary, not functional	Furca.L.1
		0: absent	Furca.L.0
	Leg length	Ratio leg length/body length	Leg.L.1	Legs-L
			Leg.L.2
			Leg.L.3
Sensory or sense-related organs	Antenna length	Ratio antenna length/head diagonal length	Ant.L.1	Antenna-L
			Ant.L.2
			Ant.L.3
Sensory or sense-related organs	Number of ocelli	Nmumber from 0 to 8	Ocel.0	Ocelli
			Ocel.1
			Ocel.2
	Max number of PAO vessicles	Number from 0 to 40	PAO.ves.0	PAO vssicles-max
			PAO.ves.1
			PAO.ves.2
	Trichobothria	Absent: 0	Tricho. 0	Tricho
		Present: 1	Tricho.1
Protective features	Scales	Absent: 0	Scale.0	Scales
		Present: 1	Scale.1
	Pigmentation	Absent: 0	Pignment.0	Pigment
		Present: 1	Pigment.1
		Presence variable (RLQ only)	Pigment.var
Defense against predators	Pseudocelli	Absent: 0	Pseudo.0	Pseudo
		Present: 1	Pseudo.1
